# Supplementary material for: Nanomicelles of Radium Dichloride [223Ra]RaCl2 Co-Loaded with Radioactive Gold [198Au]Au Nanoparticles for Targeted Alpha–Beta Radionuclide Therapy of Osteosarcoma
Source: Polymers (Basel). 2022 Mar 30;14(7):1405. doi: 10.3390/polym14071405 (PMC9002948; doi:10.3390/polym14071405)
Supplement: Supplementary file 1 [file polymers-14-01405-s001.zip]

Archive with 1 entries (1 files):
- polymers-1657057-supplementary.pdf
